# Supplementary material for: Enabling conditions for conservation on Indigenous and community lands
Source: Conserv Biol. 2025 Jun 19;40(1):e70055. doi: 10.1111/cobi.70055 (PMC12856806; doi:10.1111/cobi.70055)
Supplement: Supplementary file 2 — Supporting Information [file COBI-40-e70055-s002.csv]

				ecological outcomes of conservation												Factors external to local communities							Factors related to external conservation interventions					Factors internal to local communities
Year	Authors	Title new	Journal	Forest cover	Forest quality	Carbon sequestration	Erosion rates	Water quality or availability	Soil quality	Threatened species	Invasive Species	Species diversity	Species richness	Population trends		Law & Policy	Governance	Land & Resource Use	Economic forces	Environmental	Demography	Land and resource use	Benefit sharing	Capacity building	Duration of committment	Empowerment	Funding	Community Governance	Forms of land and resource use	Socio-economic characteristics	Connection to nature	Dependancy on forest resources	Community Law & Policy	Traditional and local knowledge	Legal & Media Capacity	Historic Experience
2017	Wali, A., Alvira, D., Tallman, P., Ravikumar, A., Macedo, M	A new approach to conservation- using community empowerment for sustainable well-being	Ecology and Society	1	0	0	0	0	0	0	0	0	0	1		1	1	0	1	1	1	0	0	0	1	1	1	1	1	1	1	1	0	1	1	0
2017	Vergara-Asenjo, G., Mateo-Vega, J., Alvarado, A., Potvin, C.	A participatory approach to elucidate the consequences of land invasions on REDD+ initiatives- A case study with Indigenous communities in Panama	PLOS ONE	1	0	1	0	0	0	0	0	0	0	0		1	0	1	0	0	0	1	1	1	0	1	1	1	1	1	0	1	1	0	0	0
2019	Tran, TC., Natalie Corinna Ban, N., Bhattacharyya, J	A review of successes, challenges, and lessons from Indigenous protected	Biological Conservation	1	1	0	0	0	0	0	0	0	0	0		1	0	0	0	0	0	0	0	0	0	0	1	0	0	0	0	0	1	0	0	0
2019	Ranjan, R.	A Simulation Modeling of Forest Water Supply under Community-Managed PES Schemes	Water Economics and Policy	0	0	0	0	1	0	0	0	0	0	0		0	0	0	1	0	0	0	0	0	0	0	1	0	0	0	0	0	0	0	0	0
2011	Fleming, B., Fleming, J	A watershed conservation success story in Nepal- Land use changes over 30 years	Himalayan Journal of Development and Democracy	1	1	0	1	1	0	0	0	0	0	0		0	0	0	0	0	0	0	0	0	0	0	0	0	0	0	0	0	0	0	0	0
2020	Anand, M., Mulyani, M.	Advancing ’Environmental Subjectivity’in the realm of neoliberal forest governance- Conservation subject creation in the Lokkere Reserve Forest, India	Geoforum	1	1	0	0	1	1	0	1	0	0	0		1	0	0	0	0	0	0	0	0	0	0	0	1	0	0	0	0	0	1	0	0
2018	Permatasari, A., Hartoyo, P., Siregar, IZ., Theilade, I., Lilik Budi Prasetyo, LB.	Agroforest diversity and ethnobotanical aspects in two villages of Berau, East Kalimantan, Indonesia	Biodiversitas Journal of Biological Diversity	1	1	1	0	0	0	0	0	0	0	0		0	0	0	0	0	0	0	0	0	0	0	0	0	0	0	1	1	0	0	0	0
2019	Hiratsuka, M., Nakama, E., Satriadi, T., Fauzi, H., Aryadi M., Morikawa, Y.	An Approach to Achieve Sustainable Development Goals Through Participatory Land and Forest Conservation~ A Case Study in South KALIMANTAN Province, Indonesia	Journal of Sustainable Forestry	1	1	1	0	0	0	0	0	1	0	1		0	0	0	0	0	0	0	0	1	0	1	1	1	1	0	0	0	0	0	0	0
2010	Whaley, OQ., Beresford-Jones, DG., Milliken, W., Orellana, A., Smyk, A., Legui_a, J.	An ecosystem approach to_ estoration_and_sustainab	Kew Bulletin	1	0	0	1	1	1	1	1	1	0	1		1	0	0	1	0	0	0	0	0	0	1	0	0	1	0	0	0	0	0	0	0
2015	Sunkar, A., Santosa, Y., Rushayati, SB.	An Initial Assessment of the Potential Contribution of ‘Community Empowerment’ to Mitigating the Drivers of Deforestation and Forest Degradation, in Giam Siak Kecil-Bukit Batu Biosphere Reserve	International Scholarly and Scientific Research and Innovation	1	1	0	0	0	0	0	0	0	0	0		1	1	1	1	1	1	1	0	0	0	1	0	1	1	1	1	1	0	0	0	0
2015	Ramirez-Gomez, SOI.,Torres-Vitolas, CA., Schreckenberg, K., Honz�k, M., Cruz-Garcia, GS., Willcock, S., Palacios, E., P�rez-Mi�ana, E., Verweij, PA., Poppy, GM.	Analysis of ecosystem services provision in the Colombian Amazon using participatory research and mapping techniques	Ecosystem Services	0	1	0	0	1	1	0	0	0	0	1		0	0	0	1	0	1	0	0	0	0	0	0	0	1	0	0	0	0	0	0	0
2009	Armenteras, D., Rodr�guez, N., Retana, J.	Are conservation strategies effective in avoiding the deforestation of the Colombian Guyana Shield~	Biological Conservation	1	0	0	0	0	0	0	0	0	0	0		1	0	1	0	1	1	1	0	0	0	0	0	0	0	0	0	0	0	0	0	0
2012	Rai, PK.	Assessment of multifaceted environmental issues	Environmental Monitoring and Assessment	1	0	0	0	0	1	1	1	1	1	0		0	0	0	0	1	1	0	0	0	0	0	0	0	1	0	1	0	0	0	0	0
2019	Skulska, I., Concei��o Cola�o, M., Aggarwal, S., Didier, H., do Loreto Monteiro, M., Rego, FC.	Assessment of Portuguese Community Forestry using the Voluntary Guidelines on the Responsible Governance of Tenure and FAO Community-Based Forestry Framework	Society & Natural Resources	1	1	0	0	0	0	0	0	1	0	0		1	0	0	0	0	0	0	1	0	0	0	1	0	0	0	0	0	0	0	0	0
2009	Misra, S., Maikhuri, RK., Dhyani, D., Rao, KS.	Assessment of traditional rights local interference and natural resource management in Kedarnath Wildlife Sanctuary	International Journal of Sustainable Development & World Ecology	1	1	0	1	1	1	0	0	0	0	0		1	1	1	0	0	1	1	1	1	0	1	1	1	1	1	0	0	1	0	0	0
2010	Nagendra, H., Rocchini, D., Ghate, R.	Beyond parks as monoliths~spatially_differentiating_park-people_relationships_in_the_Tadoba_Andhari_Tiger_Reserve_in_India	Biological Conservation	1	1	0	0	0	0	0	0	1	1	0		0	1	0	0	1	0	0	0	1	0	0	1	1	1	1	1	1	0	1	0	0
2021	Guibrunet, L., Rijnaldus, P., Gerritsen, W., Sierra-Huelsz, JA., Flores-D�az, AC., Garc�a-Frapolli, E., Garc�a-Serrano, E., Pascual, U., Balvanera, P.	Beyond Participation	People & Nature	0	0	0	0	1	0	0	0	0	0	0		1	1	0	1	1	1	1	0	0	0	0	1	0	0	0	0	0	0	0	0	0
2020	Pradhan A, Ormsby AA.�	Biocultural conservation in the sacred forests of Odisha, India	Environmental Conservation	0	1	0	0	0	0	0	0	0	0	0		0	0	0	0	0	0	1	0	0	0	0	1	0	0	0	1	0	0	0	0	0
2020	Winter, K.,Ticktin,T., Quazi, S.	Biocultural restoration in Hawaiʻi also achieves core conservation goals	Ecology and Society	0	1	0	0	0	0	0	1	1	0	0		0	0	0	0	0	0	0	0	0	0	0	0	0	0	0	1	0	0	0	0	0
2010	Shrestha, UB., Shrestha, BB., Shrestha, S.	Biod_conservation_in_CFs_of_Nepal	International Journal of Biodiversity and Conservation	0	1	0	1	0	1	0	1	1	1	1		1	0	0	1	0	0	0	0	0	0	0	0	1	1	1	1	1	0	1	0	0
2002	Dedeurwaerdere, T.	Biological Diversity Protection and Self-Regulatio	Not Applicable	0	0	0	0	0	0	0	0	0	0	0		0	1	0	1	0	0	0	0	0	0	0	0	1	0	0	0	0	0	1	0	0
2018	Pichdara, L., Mizoue, N., Ota, T., Kajisa,T., Yoshida, S	Biophysical Factors Affecting Forest Cover Changes in Community Forestry~ A Country Scale Analysis in Cambodia	Forests	1	0	0	0	0	0	0	0	0	0	0		0	1	0	0	1	1	0	0	0	0	0	0	0	0	1	0	0	0	0	0	0
2019	Willem, HV., Ingram, V., Guariguata, MR.	Brazil nut forest concessions in the Peruvian Amazon- success or failure	International Forestry Review	0	1	0	0	0	0	0	0	0	0	0		1	1	1	1	0	0	1	1	0	0	1	0	1	1	1	1	1	1	0	0	0
2018	Rodr�guez, LO., Cisneros, E., Peque�o, T., Fuentes, MT., Zinngrebe, Y.	Building Adaptive Capacity in Changing	Sustainability	1	0	0	0	0	0	0	0	0	0	0		0	1	0	0	0	0	0	0	0	0	1	0	1	0	0	0	0	0	1	0	0
2004	Torella, EC., Amaral, M. Bayer, TG., Daffa, J., Luhikula, G., Torella, LZ., Amaral, M., Bayera, TG.,	Building enabling conditions for integrated coastal management at the national scale in Tanzania	Ocean & Coastal Management	0	0	0	0	1	0	0	0	0	0	0		0	1	0	1	0	0	0	1	0	0	0	0	0	0	0	0	0	0	0	0	0
2010	Beukeboom, HJJ., Van der Laan, C., van Kreveld, A., Neba, GA.	Can Community Forestry contribute to livelihood improvement and biodiversity~	Not Applicable	1	1	0	0	1	0	0	0	1	0	0		1	1	0	0	0	0	0	0	0	0	0	0	1	0	0	0	0	1	0	0	0
2021	Mbidzo, M., Newing, H., Torn, JPR.	Can nationally prescribed institutional arrangements enable community-based conservation~ An analysis of conservancies and community forests in the zambezi region of namibia	Sustainability	0	0	0	0	0	0	0	0	0	0	0		0	0	0	0	0	0	0	0	0	0	0	0	1	0	0	0	0	1	0	0	0
2012	Spencer T PlumbErik A. NielsenErik A. NielsenYeon-Su. KimYeon-Su. Kim	Challenges of Opportunity Cost Analysis	Forests	1	0	0	0	0	0	0	0	0	0	0		1	1	1	0	0	0	1	0	0	0	0	0	1	0	0	0	0	0	0	0	0
2017	Mezgebu, A., Workineh, G.	Changes and drivers of afro-alpine forest ecosystem future trajectories_2017	Ecological Processes	1	0	0	0	1	0	0	0	0	0	0		1	1	0	0	1	1	0	0	0	0	0	0	1	1	0	0	1	0	0	0	0
2008	Tucker, CM.	Changing forests Collective action, common property and coffee in Honduras - Book Review	Conservation and Society	1	1	0	0	1	0	0	0	0	0	0		1	1	1	1	0	0	1	0	0	0	1	0	1	1	1	1	1	0	0	1	0
2019	Elliott, S., Chairuangsri, S., Kuaraksa, C., Sangkum, S., Sinhaseni, K., Shannon, D., Nippanon, P., Manohan, B.	Collaboration and Conflict—Developing Forest Restoration Techniques for Northern Thailand’s Upper Watersheds Whilst Meeting the Needs of Science and Communities	Forests	1	1	1	1	1	1	0	0	1	1	0		1	1	0	0	0	0	0	0	1	1	1	1	1	1	1	0	1	0	0	1	0
2021	Tagliaria, MA., Levisa, C., Floresa, BM., Blancoa, GD., Freitasc, CT., Bogonia, JA., Vieilledent, G., Peronia, N	Collaborative management as a way to enhance Araucaria Forest resilience	Perspectives in Ecology and Conservation	1	0	0	0	0	0	1	1	1	0	0		1	0	0	0	0	0	0	0	0	0	0	0	0	0	0	0	0	0	1	0	0
2018	Wily, LA.	Collective Land Ownership in the 21st Century~ Overview of Global Trends	Land	0	0	0	0	0	0	0	0	0	0	0		0	0	1	0	0	0	1	0	0	0	0	0	1	0	0	0	0	0	0	0	0
2020	Safarzynska, K	Collective punishment promotes resource conservation if it is not enforced	Forest Policy and Economics	1	0	0	0	0	0	0	0	0	0	0		0	0	0	0	0	0	0	0	0	0	0	0	1	0	0	0	0	0	0	0	0
2020	Basnyat, B.	Commodifying the community forestry a case from scientific forestry practices in Western Hills of Nepal	Journal of Forest Research	0	0	0	0	0	0	0	0	0	0	0		0	0	0	1	0	0	0	0	0	0	0	1	0	0	0	0	1	0	0	0	0
2014	Rastogi, A., Thapliyal, S., Hickey, GM.	Community Action and Tiger Conservation Assessing the Role of Social Capital	Society & Natural Resources	0	0	0	0	0	0	0	0	0	0	1		0	0	0	0	0	0	0	0	0	0	0	0	1	0	0	0	0	0	0	0	0
2020	Ghimire, P., Lamichhane, U	Community Based Forest Management in Nepal- Current Status, Successes and Challenges	Grassroots Journal of Natural Resources	1	1	0	0	0	0	0	0	1	0	0		0	0	0	0	0	0	0	1	0	0	1	0	0	0	0	0	0	0	0	0	0
2018	Pujo, P., Sofhani, TF., Gunawan, B., Syamsudin, TS.	Community Capacity Building in Social Forestry Development- A Review	Journal of regional and city planning	1	0	0	0	0	0	0	0	0	0	0		1	0	0	0	0	0	0	0	0	0	0	0	0	0	0	0	0	0	0	0	0
2008	Thoms, C.	Community control of resources and the challenge of improving	Geoforum	1	1	0	0	0	1	0	0	0	0	0		1	1	0	0	0	0	0	0	0	0	1	1	1	1	1	0	1	0	0	0	0
2010	Del Amo-Rodr�guez, S., Del Carmen Vergara-Tenorio, M., Ramos-Prado, JM., Porter-Bolland, L.	Community Landscape Planning for Rural Areas A Model for Biocultural Resource Management	Society & Natural Resources	0	0	0	0	0	0	0	0	0	0	0		0	1	0	0	0	0	0	0	0	0	1	0	1	0	0	0	0	0	1	0	0
2013	Ruiz-Mall�n, I., Corbera, E.	Community-based conservation and traditional ecological knowledge implications for social ecological resilience	Ecology and Society	1	1	0	0	0	0	0	0	0	0	0		1	1	0	0	0	0	0	0	0	0	1	0	1	0	0	1	0	1	1	0	0
2021	Franco, CLB., El Bizri, HR., e Souza, PR., Fa, JE., Valsecchi , J., Soares de Sousa, I., de Queiroz, HL	Community-based environmental protection in the Brazilian Amazon- Recent history, legal landmarks and expansion across protected areas	Journal of Environmental Management	0	0	0	0	0	0	0	0	0	0	0		1	1	0	0	0	0	0	0	0	0	1	0	0	0	1	0	0	0	0	1	1
2016	Nath, TK., Jashimuddin, M., Inoue, M.	Community-Based Forest Management (CBFM) in Bangladesh	Not Applicable	1	1	1	0	1	1	0	0	1	0	0		1	1	0	1	1	1	0	0	0	0	1	1	1	0	1	1	1	1	0	0	1
2005	Dustin Becker, C., Agreda, A., Astudillo - Sanchez, E., Costantino, M., Torres, P.	Community-based monitoring of fog capture and biodiversity at Loma Alta, Ecuador enhance social capital and institutional cooperation	Biodiversity and Conservation	1	0	0	0	1	0	1	0	0	0	1		0	1	0	0	0	0	0	0	0	0	1	0	1	1	1	0	0	0	0	0	1
2011	Dhakal, RR., Kafle, G., Yadava, JN.	Comparative assessment of floristic diversity in a buffer zone community forest and a community forest of Barandabhar Corridor, Chitwan, Nepal	Journal of Horticulture and Forestry	0	0	0	0	1	1	0	0	1	1	0		1	0	0	0	0	0	0	0	0	0	0	0	0	0	0	1	0	0	1	0	0
2015	Birendra, KC., Stainback, GA., Rayens, K.	Comparison of Three Major Forest Types of Mid Hills Region of Nepal for Conservation and Local Benefits	Small-scale Forestry	0	1	1	1	1	1	0	0	1	0	0		0	0	0	0	0	0	0	0	0	0	0	0	0	1	0	0	0	0	0	0	0
2016	Beaudoin, G., Rafanoharana, S., Boissi�re, M., Wijaya, A., Wardhana, W.	Completing the Picture~ Importance of Considering Participatory Mapping for REDD+ Measurement, Reporting and Verification (MRV)	PLOS ONE	1	0	0	0	0	0	0	0	0	0	0		0	0	1	0	1	0	0	0	1	0	0	0	1	1	0	0	0	0	0	0	0
2010	Niesten, E., Zurita, P., Banks, S.	Conservation agreements as a tool to generate direct incentives for biodiversity conservation	Biodiversity	1	0	0	0	0	0	0	0	0	0	1		1	1	1	0	1	0	1	1	0	1	1	1	1	1	1	0	0	0	0	0	0
2001	Zimmerman, B., Peres, CA., Malcolm, JR. Turner, T.	Conservation and development alliances with the Kayapó of south-eastern Amazonia, a tropical forest indigenous people	Environmental Conservation	1	1	0	0	0	0	1	0	1	0	1		1	1	0	1	1	1	1	1	0	1	0	0	1	0	1	1	1	0	1	1	0
2017	Schleicher, J., Peres, CA., Amano, T., Llactayo, W., Leader-Williams, N.	Conservation performance of different govce regimes Peru	Scientific Reports	1	1	0	0	0	0	0	0	0	0	0		1	0	0	0	0	0	0	0	1	0	0	0	1	1	0	0	0	0	0	0	0
2005	Struhsaker, TT., Struhsaker, PJ., Siex, KS.	Conserving Africa s rain forests- problems in protected areas and possible solutions	Biological Conservation	1	0	0	0	0	0	0	0	0	0	1		1	1	0	1	1	1	0	1	0	0	0	1	0	0	1	1	0	0	0	0	0
2019	Araia, MG., Chirwa, PW., Ass�d�, ESP.	Contrasting the effect of forest landscape condition to the resilience of species diversity in a human modified landscape- Implications for the conservation of tree species	Land	1	1	0	0	0	0	0	0	1	1	0		0	0	0	0	1	0	0	0	0	0	0	0	1	0	0	1	0	0	0	0	0
2015	Bluffstone, R., Dannenberg, A., Martinsson, P., Jha, P., Bista, R.	Cooperative behavior and common pool resources- Experimental evidence from community forest user groups in Nepal	Not Applicable	1	0	0	0	0	0	0	0	0	0	0		0	1	0	0	0	0	0	0	1	0	0	0	1	1	1	0	0	0	0	0	0
2014	Munyati, C., Sinthumule, NI.	Cover Gradients and the Forest Community Frontier Indigenous Forests Under Communal Management at Vondo and Xanthia South Africa	Journal of Sustainable Forestry	1	0	0	1	0	0	1	0	1	0	0		1	1	0	1	1	0	0	0	0	0	0	0	0	0	1	1	1	0	0	0	0
2017	Sterling, E., Ticktin, T., Morgan, TKK., Cullman, G., Alvira, D., Andrade, P., Bergamini, N., Betley, E., Burrows, K., Caillon, S., Claudet, J., Dacks, R., Eyzaguirre, P., Filardi, C., Gazit, N., Giardina, C., Jupiter, S., Kinney, K., McCarter, J., Mejia, M., Morishige, K., Newell, J., Noori, L., Parks, J., Pascua, P., Ravikumar, A., Tanguay, J., Sigouin, A., Stege, T., Stege, M., & Wali, A.	Culturally Grounded Indicators of Resilience in Social-Ecological Systems	Environment and Society	0	0	0	0	0	0	0	0	0	0	0		0	0	0	0	0	1	0	0	0	0	0	0	1	0	0	0	0	0	0	0	0
2021	Ungirwalu, A., Awang, SA., Runtuboi, YY., Peday, MY., Marwa, J., Maitar, B., Murdjoko, A., Fatem, SM.	Customary Forests in West Papua- Contestation of Desires or Needs~	Forests and Society	0	0	0	0	0	0	0	0	0	0	0		0	0	0	0	0	1	0	0	0	0	0	0	1	0	0	0	0	1	0	0	0
2021	Lanjouw, A.	De-colonizing conservation in a global world	Americal Journal of Primatolofy	0	0	0	0	0	0	0	0	0	0	0		0	0	0	1	0	1	0	0	0	0	0	0	0	0	0	0	0	1	0	0	0
2010	Ribot, JC., Lund, JF., Treue, T.	Democratic decntralisation in sub saharan africa	Environmental Conservation	1	0	0	0	0	0	0	0	0	0	0		1	1	0	0	0	0	0	0	0	0	0	0	1	0	0	0	1	0	0	0	0
2020	Okumu, B., Muchapondwa, E.	Determinants of successful collective management of forest resources- Evidence from Kenyan Community Forest Associations	Forest Policy and Economics	0	0	0	0	0	0	0	0	0	0	0		0	0	1	0	0	0	0	0	0	0	0	0	1	1	0	0	0	1	0	0	0
2014	Chowdhurya, MSH., Izumiyamaa, S., Naziab, N., Muhammed, N., Koike, N.	Dietetic use of wild animals and traditional cultural beliefs in the Mro community of Bangladesh an insight into biodiversity conservation	Biodiversity	1	0	0	0	0	0	1	0	1	0	1		0	0	1	0	0	1	1	0	0	0	0	0	1	1	0	1	1	0	1	0	0
2000	Webb, EL., Khurshid, M.	Divergent destinies among pine forests in Northern Pakistan linking ecosystem characteristics with community self governance and local institutions	International Journal of Sustainable Development & World Ecology	1	1	0	0	0	0	0	0	1	0	1		1	1	1	1	1	1	1	0	0	1	1	1	1	1	0	1	0	0	0	0	1
2017	Terbough, J., Peres, CA.	Do Community-Managed Forests Work~ A Biodiversity Perspective	Land	1	0	0	0	0	0	0	0	1	0	1		1	1	0	1	1	1	1	0	0	0	0	0	0	0	1	1	1	0	0	0	0
2016	Mammo Siraj, M., Zhang, K., Xiao, W., Bilal, A., Gemechu, S., Geda, K., Yonas, T., Xiaodan, L.	Does Participatory Forest Management Save the RemnantForest	Proceedings of the National Academy of Sciences, India, Section B: Biological Sciences	1	1	1	1	1	1	0	0	0	1	1		1	1	1	1	0	1	1	0	0	0	1	0	1	1	1	1	1	0	1	0	1
2020	Fatimatuzzahroh, F., Hadi, SP., Purnaweni, H., Sudarno.	Does the intervention of regional authorities contribute to sustainable mangrove ecotourism~ Case study on mangrove management at Karansong, West Java, Indonesia	Ecological Questions	0	1	0	0	1	0	0	0	0	0	0		0	1	0	0	0	0	0	0	0	0	0	0	0	0	0	0	0	0	0	0	0
2007	Michon, G., De Foresta, H., Levang, P., Verdeaux, F.	Domestic_Forests~A_New_Paradigm_for_Integrating_Local_Communities_Forestry_into_Tropical_Forest_Science	Ecology and Society	1	0	0	0	0	0	0	0	0	0	0		1	1	0	0	1	0	0	0	0	0	0	0	0	1	1	1	0	0	0	0	0
2021	Epstein, G., Gurney, G., Chawla, S., Anderies, JM., Baggio, J., Unnikrishnan, H., Villamayor Tomas, S., Cumming, GS.	Drivers of compliance monitoring in forest commons	Nature Sustainability	0	0	0	0	0	0	0	0	0	0	0		0	0	0	1	0	0	0	0	0	0	0	0	1	0	1	0	0	0	0	0	0
2014	Hall, JM., Burgess, ND., Rantala, S., Vihem�ki, H., Jambiya, G. Gereau, RE., Makonda, F., Njilima, F., Sumbi, P., Kizaji, A.	Ecological and Social Outcomes of a New Protected Area in Tanzania	Conservation Biology	1	1	0	0	0	0	1	0	0	0	0		1	0	1	0	0	0	1	0	0	0	0	1	0	1	0	0	0	0	0	0	0
2018	Loughlin, NJD., Gosling, WD., Mothes, P., Montoya, E.	Ecological consequences of post-Columbian depopulation in the Andean-Amazonian corridor	Nature Ecology and Evolution	1	1	0	0	0	0	0	0	0	0	0		0	0	0	0	0	0	0	0	0	0	0	0	0	0	0	0	0	0	0	0	0
2005	Bajracharya, SB., Furley, PA., Newton, AC.	Effectiveness ofcommunity involvement in delivering conservation	Environmental Conservation	1	1	0	0	0	0	0	0	1	1	1		1	1	1	1	0	0	1	0	0	0	1	0	1	0	0	0	1	0	0	0	1
2019	Roe, D., Booker, F.	Engaging local communities in tackling illegal	Conservation Science and Practice	0	0	0	0	0	0	0	0	1	0	0		0	0	0	0	0	0	0	0	0	0	1	1	0	0	0	0	0	0	0	0	0
2017	Tabor, K., Jones. K.W., Hewson, J., Rasolohery, A., Andrianjohaninarivo, T., Harvey, C.A.	Evaluating the effectiveness of conservation and development investments in reducing deforestation and fires in Ankeniheny- Zahemena Corridor, Madagascar		1	0	0	0	0	0	0	0	0	0	0		0	1	0	0	0	0	0	0	0	1	1	1	1	0	0	0	0	0	0	0	0
2012	Oldekop, JA., Bebbington, AJ., Hennermann, K., McMorrow, J., Springate, DA., Torres, B., Truelove, NK., Tysklind, N., Villamar�n, S. Preziosi, RF.	Evaluating the effects of common-pool resource institutions and market forces on species richness and forest cover in Ecuadorian indigenous Kichwa communities	Conservation Letters	1	0	0	0	0	0	0	0	0	1	0		0	0	0	1	1	1	0	0	1	0	0	0	1	1	0	0	0	0	0	0	0
2015	Stapp, JR., Lilieholmb, RJ., Upadhayac, S., Johnsond, T.	Evaluating_the_Impacts_of_Forest_Managem	Journal of Sustainable Forestry	1	1	0	0	0	0	0	0	0	0	0		1	1	1	1	1	0	0	0	0	0	1	1	1	1	0	0	1	0	0	0	0
2015	Seymour, F., La Vina, T., Hite, K.	Evidence linking communitylevel tenure and forest condition	Climate and Land Use Alliance	1	1	1	1	1	0	0	0	1	1	1		1	1	0	1	1	1	1	1	0	0	1	1	0	1	1	1	0	1	0	1	0
2011	Robson, JP., Berkes, F.	Exploring some of the myths of land use change- Can rural to urban migration drive declines in biodiversity_	Global Environmental Change	0	1	0	0	0	0	0	0	1	0	0		0	0	1	0	0	1	0	0	1	0	0	0	1	1	0	0	1	0	0	0	0
2011	Saito-Jensen, M., Nathan, I.	Exploring the Potentials of Community Based Natural Resource Management for Benefiting Local Communities Policies and Practice in Four Communities in	Society & Natural Resources	1	0	0	1	0	0	0	0	0	0	0		1	1	1	0	1	0	1	0	0	0	1	1	0	1	1	1	0	0	0	1	0
2017	Rahman, SA., Sunderland, T., Roshetko, JM., Healey, JR.	Facilitating smallholder tree farming in fragmented tropical landscapes- Challenges and potentials for sustainable land management	Journal of Environmental Management	1	1	0	0	0	1	0	0	0	0	1		1	0	0	0	1	0	1	0	0	1	0	1	0	1	0	0	1	0	0	0	0
2009	Perez-Verdin, G., Kim, YS., Hospodarsky, D., Tecle, A.	Factors driving deforestation in common-pool resources in northern Mexico	Journal of Environmental Management	1	0	0	0	0	0	0	0	0	0	0		0	0	0	0	1	1	0	0	0	0	0	1	1	0	1	0	1	0	0	0	0
2020	Wilkie, D., Painter, M.	Factors of success in community forest conservation	Conservation Science and Practice	0	0	0	0	0	0	0	0	0	0	0		0	0	0	0	0	0	0	0	0	0	0	0	0	0	0	0	0	1	0	0	0
2009	Mbile, P., Ngaunkam, P., Besingi, M., Nfoumou, C.,Degrande, A., Tsobeng, A., Sado, T., Menimo, T.	Farmer management of cocoa agroforests in Cameroon~ Impacts of decision scenarios on structure and biodiversity of indigenous tree species	Biodiversity	1	0	0	0	0	0	0	0	0	0	0		0	0	0	0	0	0	0	0	0	0	0	0	0	1	1	1	1	0	1	0	0
2016	Shrestha, BS.	Faunal (mammal) Diversity and Human Wildlife Conflict in Community Forests (A case study from Tanahun and Kavrepalanchok districts, Nepal)	Not Applicable	1	1	0	0	1	0	1	1	1	0	1		1	0	0	0	0	0	0	0	0	0	0	0	1	1	0	0	0	0	0	0	0
2018	Waller, DM., Reo, NJ.	First Stewards_ Ecological Outcomes of Forest and Wildlife Stewa	Ecology and Society	1	1	1	1	0	1	0	1	1	0	1		1	0	1	0	0	1	0	0	0	0	0	0	0	0	1	1	1	0	1	0	0
2020	Segura Warnholtz, G., Molnar, AA., Ahuja, N.	Forest communities in control- are governments and donors prepared to help them thrive~	International Forestry Review	1	1	0	0	0	0	0	0	0	0	0		0	0	0	0	0	0	1	0	1	0	0	0	1	1	0	0	0	1	0	0	0
2018	Stoian, D., Rodas, A., Butler, M., Monterroso, I., Hodgdon, B.	Forest Concessions in Peten A systematic analysis of the socioeconomic performance of community enterprises in the Maya Biosphere Reserve	Not Applicable	1	0	0	0	0	0	0	0	0	0	0		1	1	0	1	1	0	0	0	0	0	1	1	0	0	1	1	0	0	0	0	0
2004	Kijtewachakul, N., Shivakoti, GP., Webb, EL.	forest health, collective behaviours and management	Environmental Management	1	1	0	0	0	0	0	0	1	0	0		1	0	0	0	0	0	0	0	0	0	0	0	0	0	0	0	0	1	0	0	0
2003	Ylha_isi, J	Forest privatisation and the role of community in forestsand nature protection in Tanzania	Environmental Science and Policy	0	0	0	0	1	0	0	0	0	0	0		1	0	0	0	0	0	0	0	0	0	0	0	1	1	0	0	0	0	0	0	0
2017	Datta, D., Deb, S.	Forest structure and soil properties of mangrove ecosystems under different management scenarios~ Experiences from the intensely humanized landscape of Indian Sunderbans	Ocean & Coastal Management	1	1	0	0	0	1	0	0	1	0	0		1	1	0	0	0	0	0	0	0	0	1	0	0	0	0	0	0	0	0	0	0
2012	Elias, S.	From communal forests to protected	Ecology and Society	1	0	0	0	1	0	1	0	0	0	0		0	0	1	0	0	0	0	0	0	0	0	0	1	1	0	0	0	1	0	0	0
2015	Sassen, M., Sheil, D., Giller, KE	Fuelwood collection and its impacts on a protected tropical mountain corrected proofs	Forest Ecology and Management	1	1	0	0	0	0	0	0	1	0	0		1	1	0	0	1	1	1	0	0	0	1	0	1	1	1	1	1	0	0	0	1
2009	Xu, J., Lebel, L., Sturgeon, J.	Functional Links Between Biodiversity, Livelihoods, and Culture in a Hani Swidden Landscape in Southwest China	Ecology and Society	1	1	1	0	1	0	0	0	1	1	0		1	0	0	1	0	0	0	0	0	0	0	1	0	0	0	1	1	1	1	0	0
2021	Diamandis, S., Topalidou, E., Avtzis, D., Stara, K., Tsiakiris,R., Halley, JM.	funghal diversity and abundance sacred forests vs others Epirus Greece	Journal of Microbiology & Experimentation	0	0	0	0	0	0	0	0	1	0	0		0	0	0	0	0	0	0	0	0	0	0	0	0	0	0	1	0	0	0	0	0
2015	McLain, RJ., Lawry, S.	Good governance A key element of sustainable non- timber forest product harvesting systems	Not Applicable	0	0	0	0	0	0	0	0	0	0	0		0	0	0	0	0	0	0	0	0	0	0	0	1	0	0	0	0	1	0	0	0
2019	Armitage, D., Mbatha, P., Muhl, EK., Rice, W., Sowman, M.	Governance principles for community-centered	Conservation Science and Practice	0	0	0	0	0	0	0	0	0	0	0		0	0	1	0	0	0	0	0	0	0	0	0	1	1	0	1	0	1	0	0	0
2013	Nolte, C., Agrawal, A., Silvius, KM., Soares-Filho, BS.	Governance regime and location inﬂuence avoided deforestation success of protected areas in the Brazilian Amazon	PNAS	1	0	0	0	0	0	0	0	0	0	0		1	1	0	1	0	0	1	0	0	0	0	0	0	0	0	0	1	0	0	0	0
2003	Adhikari, B., Di Falco, S., Lovett, JC.	Household_characteristics_and_forest_dep	Ecological Economics	0	0	0	0	1	0	0	0	0	0	0		0	0	0	0	0	0	0	0	0	0	0	0	1	1	1	0	0	0	0	0	0
2019	Valette, M., Vinceti, B., Traor�, D., Traor�, AT., Yago-Ouattara, EL., Kaguemb�ga-M�ller, F.	How Diverse is Tree Planting in the Central Plateau of Burkina Faso~ Comparing Small-Scale Restoration with Other Planting Initiatives	Forests	1	1	0	1	1	1	0	0	1	1	0		1	0	0	1	1	0	0	0	0	1	1	1	1	1	0	1	1	0	0	0	0
2017	Cronkelton, P., Artati, Y., Baral, H., Paudyal, K., Banjane, MR., LIU, JL., Tu, TY., Putzel, L., Birhane, E., Kassa, H.	How do property rights reforms provide incentives for forest landscape restoration~ Comparing evidence from Nepal, China and Ethiopia	International Forestry Review	1	1	0	1	1	1	0	0	1	0	1		1	1	0	1	0	0	0	0	0	0	1	1	0	1	1	0	1	1	0	1	0
2006	Peres, CA., Hilton, S., Nascimento.	Impact Of Game Hunting By The KayapÃ³	Biodiversity and Conservation	0	0	0	0	0	0	0	0	1	0	1		0	0	0	0	0	0	0	0	0	0	0	0	0	0	0	0	0	0	0	0	0
2015	Atela, JO., Minang, PA., Quinn, CH., Duguma, LA.	Implementing REDDþ at the local level~ Assessing the key enablers for credible mitigation and sustainable livelihood outcomes	Journal of Environmental Management	0	0	1	0	1	0	0	0	0	0	0		0	1	0	0	0	0	0	1	0	0	0	1	0	0	1	0	0	0	0	0	0
2020	Fa, JE., Watson, JEM., Leiper, I., Potapov, P., Evans, TD., Burgess, ND., Moln�r, Z., Fern�ndez-Llamazare, �., Duncan, T., Wang, S., Austin, BJ., Jonas, H., Robinson, C.J., Malmer, P., Zander, KK., Jackson, MV., Ellis, E., Brondizio, ES., Garnett, ST.	Importance of Indigenous Peoples’ lands for the conservation of Intact Forest L	Frontiers in Ecology and Environment	1	0	1	0	0	0	0	0	0	0	0		0	0	0	0	0	0	0	0	0	0	0	0	0	0	0	0	0	1	0	0	0
2020	Coomes, OT., Takasaki, Y., Abizaid, C.	Impoverishment of local wild resources in western	Environmental Research Letters	0	0	0	0	0	0	1	0	1	0	1		0	0	0	0	1	0	0	0	0	0	0	0	1	0	0	0	0	0	0	0	0
2006	Balint, PJ	Improving Community-Based Conservation Near Protected Areas- The Importance of Development Variables	Environmental Management	0	0	0	0	0	0	0	0	0	0	0		0	0	0	0	0	0	0	0	0	0	0	0	0	0	0	0	0	1	0	0	0
1984	Denevan, W., Treacy, J., Alcorn, J., Padoch, C., Denslow, J., Pait�n, SF.	Indigenous agroforestry in the Peruvian Amazon- Bora Indian management of swidden fallows.	Interciencia	0	0	0	0	0	0	0	0	0	0	0		0	0	0	0	0	0	0	0	0	0	0	0	0	0	0	0	0	0	0	0	0
2020	Lam, DPM., Hinz, E., Lang, DJ., Teng�, M., von Wehrden, H., Mart�n-L�pez, B.	Indigenous and Local Knowledge in sustainable transformations research	Ecology and Society	0	0	0	0	0	0	0	0	0	0	0		0	0	0	0	0	0	0	0	0	0	0	0	1	1	0	0	0	0	1	0	0
1991	Castro, AP.	Indigenous Kikuyu Agroforestry~ A Case Study of Kirinyaga, Kenya	Human Ecology	1	1	0	0	0	0	0	0	0	0	0		1	0	0	1	1	0	0	0	0	0	0	0	1	1	0	1	0	1	1	0	0
2007	Stocks, A., McMahan, B., Taber, P.	Indigenous, Colonist, and Government Impacts on Nicaragua’s Bosawas Reserve	Conservation Biology	1	0	0	0	0	0	0	0	1	0	1		1	1	0	0	1	0	0	0	0	0	1	0	1	1	1	1	0	0	0	0	0
2019	Rodr�guez-Robayo, KJ., Perevochtchikova, M., �vila-Foucat, S., De la Mora, G.	Influence Of Local Context Variables on the outcomes	Environment Development and Sustainability	1	0	0	0	0	0	0	0	1	0	0		1	1	1	1	0	0	0	0	0	0	1	1	1	1	1	1	0	1	0	1	0
2005	Nepstad, S., Schwartzman, S., Bamberer, B., Santilli, M., Ray, D., Schlesinger, P., Lefebvre, P., Alencar, A., Prinz, E., Fiske, G., Rolla, A	Inhibition_of_Amazon_Deforestation_and_F	Conservation Biology	1	0	0	0	0	0	0	0	0	0	0		1	1	0	1	1	1	1	0	0	0	0	0	1	0	0	0	0	0	0	0	0
2006	Paule Dalle, S., de Blois, S., Caballero, J., Johns, T.	Integrating analyses of local land-use regulations, cultural perceptions and land-use~land cover data for assessing the success of community-based conservation	Forest Ecology and Management	1	0	0	0	0	0	0	0	0	0	0		0	0	1	0	0	0	0	0	1	0	0	0	1	0	0	0	0	1	0	0	0
2018	Ravikumar, A., Larson, AM., Myers, R., Trench, T.	Inter-sectoral and multilevel coordination alone do not reduce deforestation and advance environmental justice- Why bold contestation works when collaboration fails	Politics and Space	1	1	0	0	0	0	0	0	0	0	0		1	1	0	1	1	0	1	1	0	1	1	1	1	0	0	0	0	0	0	1	0
2008	Blay, D., Appiah, M., Damnyag, L., Dwomoh, F., Luukkanen, O., Pappinen, A	Involving local farmers in rehabilitation of degraded tropical forests~ Some lessons from Ghana	Environment Development and Sustainability	1	1	0	0	0	0	0	0	0	0	0		1	0	0	0	0	0	0	1	0	0	1	1	0	1	0	0	0	0	1	0	0
2016	Ravikumar, A., Sears, R., Cronkleton, P., Menton, M., Perez-Ojeda del Arco, M.	is small-scale tree agriculture eally the main driver of Peruvian amazon	Conservation Letters	1	0	0	0	0	0	0	0	0	0	0		1	0	0	0	1	0	0	0	0	0	0	0	0	0	0	0	0	0	0	0	0
2021	Chazdon, RL., Wilson, SJ., Brondizio, E., Guariguata, MR., Herbohn, J.	Key challenges for governing forest and landscape restoration across different contexts	Land Use Policy	1	1	0	0	0	0	0	0	0	0	0		1	1	0	0	0	0	0	0	0	0	1	1	1	1	0	0	0	0	0	0	0
2009	S�nchez-Azofeifa, GA., Quesada, M., Cuevas-Reyes, P., Castillo, A., S�nchez-Montoya, G.	Land cover and conservation in the area of influenceoftheChamela-CuixmalaReserveMexico	Forest Ecology and Management	1	0	0	0	0	0	0	0	0	0	0		1	0	0	1	0	1	0	0	0	0	0	1	1	1	1	1	0	0	0	0	0
2019	Yusri, S., Idris., Sesotyo Widodo, MP.	Lesson Learned from Belitung Mangrove Park- Converting InactiveTin Mining Area to Mangrove Tourism Park to Support Ecosystem Rehabilitation and Carbon Sequestration	Earth and environmental science	0	1	1	0	0	0	0	0	0	0	0		0	0	0	0	0	0	0	0	0	0	1	0	1	1	1	0	0	0	0	0	0
2017	Benchimol, M., Von M�hlen, E., Venticinque, E	Lessons From A Community	Environmental Management	0	0	0	0	0	0	1	0	0	0	1		0	0	0	0	0	0	0	0	0	0	1	0	1	1	0	0	0	0	0	0	1
2018	Thapa, K., Gnyawali, TP., Chaudhary, L., Chaudhary, BD., Chaudhary, M., Thapa, GJ., Khanal, C. Thapa, MK., Dhakal, T., Rai, DP., Bhatta, SR., Upadhya, D., Bhandari, AM., Joshi, D.	Linkages among forest, water, and wildlife- a case study from Kalapani community forest in the Lamahi bottleneck area of Terai Arc Landscape	International Journal of the Commons	1	1	0	0	1	1	0	0	0	0	1		1	1	1	0	1	0	0	0	0	0	1	1	1	1	1	1	1	0	0	0	1
2011	Toillier, A., Serpanti�, G., Herv�, D., Lardon, S.	Livelihood Strategies and Land Use Changes in Response to Conservation Pitfalls of Community Based Forest Management in Madagascar	Journal of Sustainable Forestry	1	1	0	0	0	0	0	0	0	0	0		1	1	0	1	1	1	1	0	0	0	1	1	0	0	1	0	1	0	0	1	0
2020	Sadono, R., Soeprijadi, D., Susanti, A., Matatula, J., Pujiono, E., Idris, F., Wirabuana, PYAP.	Local indigenous strategy to rehabilitate and conserve mangrove ecosystem in the southeastern gulf of kupang, east nusa tenggara, Indonesia	Biodiversitas	1	0	0	0	0	0	0	0	0	0	0		0	0	1	0	0	0	0	0	0	0	0	0	0	1	0	0	0	0	0	0	0
2018	Francisco Javier OsornoFrancisco Javier OsornoSt�phane CouturierSt�phane CouturierM�nica Piceno Hern�ndezM�nica Piceno Hern�ndez	Measuring from space the efficiency of local forest	9th International Conference on Environmental Science and Development 2018	1	0	0	0	0	0	0	0	0	0	0		0	0	0	0	0	0	1	0	1	0	0	0	1	1	0	0	0	0	0	1	0
2014	Lund JF, Burgesss ND, Chamshama, SEO., Dons, K., Isango, JA., GEORGE C. Kajembe, GC., Meilby, H., Moyo, F., Ngaga, YM.	Mixed method approaches to evaluate conservation impact~ evidence from decentralized forest management in Tanzania	Environmental Conservation	1	1	0	0	0	0	0	0	0	0	0		0	1	0	0	0	0	0	0	0	0	1	1	0	0	0	0	0	0	1	0	0
2020	Loopez,S., L opez-Sandoval,MF., Jung, YK.	New Insights on Land Use, Land Cover, and Climate Change in Human–Environment Dynamics of the Equatorial Andes	Annals of the American Association of Geographers	1	0	0	0	1	0	0	0	0	0	0		0	0	0	0	0	0	0	0	0	0	0	0	0	1	0	0	0	0	1	0	0
2013	Yang, W., Liu, W., Vi�a, A., Tuanmu, MN., He, G., Dietz, T., Liu J.	Nonlinear effects of group size on collective action and resource outcomes	PNAS	1	0	0	0	0	0	0	0	0	0	0		0	0	0	0	0	0	0	0	0	0	0	0	1	1	1	0	0	0	0	0	0
2017	Nopper, J., Ranaivojaona, A., Riemann, RC., R�del, MO., Ganzhorn, JU.	One foest is not like another	Tropical Conservation Science	1	0	0	0	0	0	0	0	1	1	0		0	0	0	0	0	0	0	0	0	0	1	0	0	0	0	1	0	0	0	0	0
2021	World Bank	OPPORTUNITY ASSESSMENT TO STRENGTHEN COLLECTIVE LAND TENURE RIGHTS IN FCPF COUNTRIES	Not Applicable	0	0	0	0	0	0	0	0	0	0	0		0	0	0	0	0	0	0	0	0	0	0	0	0	0	0	0	0	1	0	0	0
2006	Hayes, TM	parks, people and forest protection- an institutional assessment of the effectiveness of protected areas	World Development	0	1	0	0	0	0	0	0	0	0	0		0	0	0	0	0	0	0	0	0	0	0	0	1	1	0	0	0	0	0	0	0
2004	R.L Semwal a, S Nautiyal b, K.K Sen b, U Rana a, R.K Maikhuri a, K.S Rao c, K.G Saxena d	Patterns and ecological implications of agricultural land-use changes- a case study from central Himalaya, India	Agriculture Ecosystems & Environment	1	0	0	1	1	1	0	0	0	0	1		1	1	1	1	0	0	0	0	0	0	0	0	1	0	0	0	0	0	0	0	0
2007	Engel, S., Palmer, C.	Payments for environmental services as an alternative to logging under weak property rights~ The case of Indonesia	Ecological Economics	0	1	1	1	1	0	0	0	0	0	0		1	1	0	0	0	0	1	0	0	0	0	0	0	0	0	0	0	1	0	0	0
2012	Garc�a Romero, H.	Paymets for environmental services Can they work	Field Actions Science Reports	1	0	0	0	0	0	0	0	0	0	0		0	0	0	0	0	0	0	0	0	0	0	1	0	0	0	0	0	0	0	0	0
2020	Chazdon, RL., Cullen, L., Padua, SM., Padua, SV.	People, primates and predators in the Pontal- From endangered species conservation to forest and landscape restoration in Brazil's Atlantic Forest	Royal Society Open Science	1	0	0	0	0	0	1	0	0	0	0		0	0	0	0	0	0	0	0	0	0	0	1	0	1	0	0	0	0	0	0	0
2018	Lozano Flores, L.	peru-participation-redd-perception-impacts-indigenous-communities	Not Applicable	1	0	0	0	0	0	0	0	0	0	0		1	0	0	0	0	0	0	0	0	0	1	0	1	1	0	0	1	1	0	0	0
2017	Londres, M., Schulze, M., Staudhammer, CL., Kainer, K.	Population Structure and Fruit Production of Carapa guianensis (Andiroba) in Amazonian Floodplain Forests~ Implications for Community-Based Management	Tropical Conservation Science	0	1	0	1	0	0	0	0	0	0	0		1	0	0	0	0	0	0	0	1	0	0	0	1	0	0	0	0	0	0	0	0
2011	Brown, DR., Dettmann, P., Rinaudo, T., Tefera, H., Tofu, A.	Poverty Alleviation and Environmental Restoration Using the Clean Development Mechanism~ A Case Study from Humbo, Ethiopia	Environmental Management	1	1	1	1	0	0	0	0	0	0	0		1	1	0	0	0	0	0	0	1	0	1	1	1	1	0	0	0	0	0	0	0
2008	Nelson, F., Collins, E., Frechette, A., Koenig, C., Jones-Yellin, M., Morgan, B., Ramsay, G., Rao, G., Rodriguez, C., Tulu, ZJ., Watkins, C., Zinda, J.	Preservation_or_degradation_Communal_management_an	Biodiversity and Conservation	1	1	0	0	0	0	0	1	0	0	0		1	1	1	0	0	0	0	0	0	0	0	1	0	1	0	1	1	0	0	0	0
2013	Bottazzi, P., Reyes-Garc�a, V., Crespo , D., Marthez-Stiefel , SL., Soria Galvarro, H., Jacobi, J., Clavijo, M., Rist, S.	Productive Diversification and Sustainable Use of Complex Social Ecological Systems A Comparative Study of Indigenous and Settler Communities in the Bolivian Amazon	Agroecology and Sustainable Food Systems	1	0	0	0	0	0	0	0	0	0	1		1	0	1	1	0	0	1	0	1	0	0	0	1	1	1	1	1	0	1	0	0
2019	Nurrochmat, DR., Massijaya, MY., Jaya, INS., Abdulah, L., Ekayani, M., Astuti, EW., Erbaugh, JT.	Promoting community forestry to reduce deforestation surrounding	Earth and environmental science	1	1	0	1	1	0	0	0	0	0	0		1	1	0	1	1	0	1	0	0	0	1	0	0	0	1	0	1	0	0	0	0
2017	Cedamon, E., Nuberg, I., Paudel, G., Basyal, M., Shrestha, K., Paudel, N.	Rapid silviculture appraisal to characterise stand and determine silviculture priorities of community forests in Nepal	Small-scale Forestry	1	0	0	0	0	0	0	0	0	0	0		0	0	0	0	1	0	0	0	0	0	0	1	0	0	0	0	1	0	0	0	0
2020	Painter, L., Nallar, R., del Carmen Fleytas, M., Loayza, O., Reinaga, A., Villalba, L.	Recognition of historical contribution of indigenous peoples and local T communities through benefit sharing plans (BSPs) in REDD+	Agricultural Systems	1	0	0	0	0	0	0	0	0	0	0		1	0	0	0	0	0	0	0	0	0	0	0	1	0	0	0	0	0	0	0	0
2020	Ota, L., Herbohn, J., Gregorio, N., Harrison, S.	Reforestation and smallholder livelihoods in the humid tropics	Land Use Policy	1	0	0	0	0	0	0	0	0	0	0		0	0	1	0	0	0	0	0	0	0	0	0	1	0	0	0	0	1	0	0	0
2018	Albertazzi, S., Bini, V., Lindon, A., Trivellini, G.	Relations of power driving tropical deforestation	Belgeo	1	1	0	0	1	0	0	0	1	1	1		1	0	0	0	1	1	1	0	0	0	0	0	0	0	0	1	0	0	0	0	0
2021	Butler, M., Current, D.	Relationship between community capitals and governance- The perspective of local actors in the Maya Biosphere Reserve	World Development Perspectives	0	0	0	0	0	0	0	0	0	0	0		0	0	0	0	0	0	0	0	0	0	0	0	0	0	0	0	0	0	0	0	0
2010	Gregersen, H., Contreras, A.	Rethinking Forest Regulations From simple rules to systems to promote best practices and compliance	Not Applicable	0	1	0	0	0	0	0	0	0	0	0		1	1	0	0	0	0	0	0	1	0	0	1	1	1	0	0	0	0	0	0	0
2015	Gould, L., Andrianomena, P.	Ring-Tailed Lemurs (Lemur catta), Forest Fragments, and Community-Level Conservation in South-Central Madagascar	Primate Conservation	1	1	0	0	0	0	0	0	0	0	1		0	0	1	0	1	1	0	0	0	0	0	1	0	0	1	0	1	0	0	0	1
2014	Manzo-Delgado, L., L�pez-Garc�a, J., Alc�ntara-Ayala, I.	Role of forest conservation in lessening land degradation in a temperate region~ The Monarch Butterfly Biosphere Reserve, Mexico	Journal of Environmental Management	1	0	0	0	0	0	0	0	0	0	0		1	0	0	0	0	0	1	0	0	0	0	0	1	1	0	0	0	0	0	0	0
2021	Ekanayake, EMBP., Xie, Y., Ahmad, S.	Rural residents’ participation intention in community forestry-challenge and prospect of community forestry in Sri Lanka	Forests	0	0	0	0	0	0	0	0	0	0	0		0	1	0	0	0	0	0	0	0	0	0	0	1	1	1	0	0	0	0	0	0
2005	Khumbongmayum, AD., Khan, ML., Tripathi, RS.	Sacred groves of Manipur, northeast India~ biodiversity value, status and strategies for their conservation	Biodiversity and Conservation	1	0	0	1	1	0	1	0	1	0	0		0	0	0	0	1	1	0	0	0	0	0	0	1	1	0	1	0	0	1	0	0
2017	P�rez-Garc�a, O., del Castillo, RF.	Shifts in swidden agrictulture	Agriculture Ecosystems & Environment	0	1	0	0	0	0	0	0	1	1	0		1	0	0	0	0	0	0	0	0	0	0	0	0	0	0	0	0	0	0	0	0
2015	Manuschevich, D. Beier, CM.	Simulating land use changes under alternative policy scenarios for conservation of native forests in south-central Chile	Land Use Policy	0	1	0	0	0	0	0	0	0	0	0		1	0	1	0	0	0	0	0	0	0	0	1	1	0	0	0	0	0	0	0	0
2010	Schwartzman, S., Alencar, A., Zarin, H., Santos Souza, AP.	social_movements_and_large_scale_tropical_forest_protection_on_the_amazon_frontier	Journal of Environment & Development	1	0	0	1	0	0	0	0	0	0	0		1	1	0	0	0	0	1	1	0	0	0	1	0	1	0	0	0	0	0	0	0
2021	Nguyen, T., Lawler, S., Paul, W.	Socioeconomic profiles of timber consumers in the buffer zones of Bu Gia Map National Park, Vietnam	Environmental Conservation	1	0	0	0	0	0	0	0	0	0	0		0	0	0	0	0	0	0	0	0	0	0	0	0	1	1	0	0	0	0	0	0
2020	Grey, C., Bilsborrow, R.	Stability and change within indigenous land use in the Ecuadorian Amazon	Global Environmental Change	0	0	0	0	0	0	0	0	0	0	0		0	0	0	1	0	1	0	0	0	0	0	0	1	0	0	0	0	0	0	0	0
2021	Pascoe, S.	Stealing Air and Land-The Politics of Translating Global Environmental Governance in Suau, Papua New Guinea	Conservation and Society	0	0	0	0	0	0	0	0	0	0	0		0	0	0	0	0	0	0	0	0	0	0	0	1	0	0	0	0	1	0	0	0
2021	Alatorre, A., Depenthal, J., Shapiro-Garza, E.	Synergies and trade-offs among integrated conservation approaches in Mexico	Conservation Biology	1	0	0	0	0	0	0	0	0	0	0		1	0	0	0	1	0	0	0	0	0	0	1	0	1	0	0	0	0	0	0	1
2016	Vallejo-Ramos, M., Moreno-Calles, AI., Casas, A.	TEK and biodiversity management in agroforestry systems of different socio- ecological contexts of the Tehuacán Valley	Journal of Ethnobiology and Ethnomedicine	1	1	1	0	1	1	0	1	1	1	0		1	0	1	0	0	0	0	0	1	0	0	0	0	1	1	1	0	0	1	0	0
2002	Nagendra, H., Rocchini, D., Ghate, R.	Tenure and forest conditions Community Forestry in the Nepal Terai	Environmental Conservation	1	1	0	0	0	0	0	0	1	1	0		0	0	0	0	1	0	1	0	0	0	0	1	0	0	1	1	0	0	0	0	1
2021	Aggarwal, S., Larson, A., McDermott, C., Katila, P., Giessen, L.	Tenure reform for better forestry- An unfinished policy agenda	Forest Policy and Economics	1	0	0	0	0	0	0	0	0	0	0		0	0	0	0	0	0	0	0	0	0	0	0	0	0	0	0	0	1	0	0	0
2006	Brooks, JS., Franzen, MA., Holmes, CM., Grote, MN., Mulde, MB.	Testing Hypotheses for the Success of Different Conservation Strategies.	Conservation Biology	0	0	0	0	0	0	0	0	0	0	0		0	0	0	0	0	0	0	0	0	0	0	0	0	0	1	0	0	0	0	0	0
2020	Stevance, AS., Bridgewater, P., Louafi, S., King, N., Douglas Beard Jr, T., Van Jaarsveld, AS., Ofir, Z., Kohsaka, R., Jenderedijan, K., Rosales Benites, M., Joseph Mulongoy, K., Chaudhari, KL., Painter, J., Meter, A.	The 2019 review of IPBES and future priorities reaching beyond assessment to enhance policy impact	Ecosystems and People	0	0	0	0	0	0	0	0	0	0	0		0	1	1	0	0	0	0	0	0	0	0	1	1	1	0	0	0	0	0	0	0
2010	Wilson, GA., Memon, A.	The contested environmental governance of Maori-owned native	Land Use Policy	1	0	0	1	0	0	0	0	0	1	1		1	1	0	1	1	1	1	0	0	0	1	1	1	1	1	1	0	0	1	1	0
2004	Works, MA., Hadley, KS.	The cultural context of forest degradation in adjacent Purépechan communities, Michoacán, Mexico	The Geographical Journal	1	1	0	0	0	0	0	0	1	0	0		1	0	0	1	1	0	0	0	0	0	0	1	0	0	1	0	0	0	0	0	1
2011	McNally, CG., Uchida, E., Gold, AJ.	The effect of a protected area on the tradeoffs between short-run and long-run benefits from mangrove ecosystems	PNAS	1	0	0	0	0	0	0	0	1	0	0		0	1	0	0	0	0	0	0	0	0	0	0	0	0	0	0	0	0	0	0	0
2021	Kurniasih, H., Ford, RM., Keenan, RJ., King, B.	The evolution of community forestry through the growth of interlinked community institutions in Java, Indonesia	World Development	0	0	0	0	0	0	0	0	0	0	0		0	0	0	0	0	0	0	0	0	0	0	0	0	0	0	0	0	0	0	0	0
2020	Nzau, JM., Gosling, E, Rieckmann, M., Shauri, H., Habel, JC.	The illusion of participatory forest management success in nature conservation	Biodiversity and Conservation	1	0	0	0	0	0	0	0	0	0	0		0	0	0	0	0	0	0	0	0	0	0	0	0	0	1	0	0	0	1	0	1
2021	Long, JW., Lake, FK., Goode, RW.	The importance of Indigenous cultural burning in forested regions of the Pacific West, USA	Forest Ecology and Management	0	0	0	0	0	0	0	1	1	0	0		0	0	1	0	0	0	0	0	1	0	0	0	1	1	0	1	0	0	0	0	0
2020	O'Bryan, CJ., Garnett, ST., Fa, JE., Leiper, I., Rehbein, JA., Fern�ndez-Llamazares, �., Jackson, MV., Jonas, HD., Brondizio, ES., Burgess, ND., Robinson, C.J., Zander, KK., Moln�r, Z., Venter, O. and Watson, JEM.	The importance of Indigenous Peoples_lands_for_th	Conservation Biology	0	0	0	0	0	0	1	0	1	0	1		1	0	0	1	1	0	1	0	0	0	0	0	0	0	1	0	0	0	0	0	0
2021	Osborne, T., Brock, S., Chazdon, R., Chomba, S., Garen, E., Gutierrez, V., Lave, R., Lefevre, M., Sundberg, J.	The political ecology playbook for ecosystem restoration- Principles for effective, equitable, and transformative landscapes	Global Environmental Change	1	0	0	0	0	0	0	0	0	0	0		0	0	1	0	1	0	1	1	1	0	1	1	1	1	0	0	0	1	1	1	0
1995	Nepal, SK., Weber, KE.	The Quandary Of Local People ParkRe	Environmental Management	0	0	0	0	0	0	0	0	0	1	1		1	1	1	0	1	0	1	0	0	1	1	1	1	0	1	1	1	0	1	0	1
2021	Dawson, NM., Coolsaet, B., Sterling, EJ., Loveridge, R., Gross-Camp, ND., Wongbusarakum, S., Sangha, KK., Scherl, LM., Phan, HP., Zafra-Calvo, N., Lavey, WG., Byakagaba, P., Idrobo, CJ., Chenet, A., Bennett, NJ., Mansourian, S., & Rosado-May, FJ.	The role of Indigenous peoples and local communities	Ecology and Society	1	0	0	0	1	1	0	0	1	0	0		0	0	1	1	0	0	1	0	0	0	0	0	0	1	0	0	0	1	0	0	0
2008	Rasul, G., Karki, M., Sah, RP.	The role of non timber forest products in poverty reduction in India prospects and problems	Development in Practice	0	0	0	1	0	0	0	0	1	0	1		1	0	0	1	0	0	1	0	0	0	0	0	0	0	1	0	0	0	0	0	1
2017	Asante, E. A., Ababio, S., & Boadu, K. B.	The Use of Indigenous Cultural Practices by the Ashantis for the Conservation of Forests in Ghana	SAGE Open	1	1	0	0	0	0	0	0	0	0	0		1	0	0	0	0	0	0	0	0	0	0	0	0	0	0	1	0	0	1	0	0
2004	Arthur, R. MUGISHA1., Jacobson, SK	Threat reduction assessment of conventional and community-based conservation approaches to managing protected areas in Uganda	Environmental Conservation	0	0	0	0	0	0	0	0	0	0	1		1	0	0	0	0	0	0	0	0	0	0	1	0	0	0	0	0	0	0	0	0
2020	Meijaard, E., Santika, T., Wilson, KA., Budiharta, A., Kusworo, A., Law, EA., Friedman, R., Hutabarat, JA., Indrawan, TP., Sherman, J., St. John, FAV., Struebig, MJ	toward greater impact evaluation of CBFM in Indonesia	Conservation Science and Practice	1	0	0	0	0	0	0	0	0	0	0		0	0	0	0	0	0	0	0	1	0	0	0	1	1	0	0	0	1	0	0	0
2021	Hernandez Marentes, MA., Venturi,M., Scaramuzzi, S., Focacci, M., Santoro, A.	Traditional forest-related knowledge and agrobiodiversity preservation- the case of the chagras in the Indigenous Reserve of Monochoa (Colombia)	Biodiversity and Conservation	0	0	0	0	0	0	0	0	0	0	0		0	0	0	0	0	0	0	0	0	0	0	0	0	0	0	0	0	0	0	0	0
2013	Nkongmeneck, BA., Caspa, R., Fedoung, EF.	Tropical Rainforests of Africa	Not Applicable	0	0	0	0	0	0	0	0	0	0	0		0	1	0	0	0	0	0	0	1	1	1	1	1	0	0	0	0	0	1	0	0
2019	Pe_rez-Llorente, I., Ram�rez, I., Paneque-G�lvez, J., Orozco, CG., Gonz�lez-L�pez, R.he c	Unravelling complex relations between orest-cover change and conflicts through spatial and relational analysis	Ecology and Society	1	1	0	0	0	0	0	0	0	0	0		1	0	1	0	1	0	1	0	0	0	0	0	1	1	1	0	0	0	0	1	0
2005	Robertson, J., Lawes, MJ.	User perceptions of conservation and participatory management of iGxalingenwa forest, South Africa	Environmental Conservation	0	0	0	0	0	0	0	0	0	0	0		0	0	0	0	0	0	0	0	0	0	0	0	0	0	1	0	0	0	0	1	0
2012	Vishnudas, S., Savenije, HHG., & van der Zaag, P.	Watershed_development_practices_for_ecor	Physics and Chemistry of the Earth	1	0	0	1	1	1	0	0	0	0	0		0	0	0	0	0	0	0	0	1	0	1	1	1	1	1	1	0	0	0	0	1
2019	Bong, IW., Moeliono, M., Wong, GY., & Brockhaus, M.	What is success~ Gaps and trade-offs in assessing the performance of traditional social forestry systems in Indonesia	Forest and Society	1	1	0	0	1	1	0	0	0	0	0		1	0	0	1	1	1	0	0	0	0	1	1	1	1	1	1	1	1	1	0	0
2011	Ibarra, JT., Barreau, A., Del Campo, C., Camacho, CI., Martin, GJ., McCandless, SR.	When formal and market-based conservation mechanisms disrupt food sovereignty~ Impacts of community conser- vation and payments for environmental services on an indigenous community of Oaxaca, Mexico	International Forestry Review	1	0	0	0	0	1	0	0	1	0	1		1	0	0	1	1	1	0	0	0	0	0	1	1	1	0	0	0	0	1	0	0
2015	Rastogi, A., Hickey, GM., Anand, A., Badola, R., Hussain, SA.	Wildlife tourism, local communities and tiger conservation	Forest Policy and Economics	0	1	0	0	1	0	0	0	0	0	1		0	0	0	0	0	1	0	0	0	1	0	0	0	1	1	0	0	0	0	0	0
2017	Sayer, J., Margules, C., Boedhiharton, AK.	Will Biodiversity Be Conserved in Locally-Managed Forests~	Land	0	1	0	1	0	0	0	0	1	0	1		1	1	1	0	1	0	1	0	0	0	1	1	1	1	1	1	0	0	0	1	0
2019	Hill, R., Adem, C., Alangui, WV., Moln�r, Z., Aumeeruddy-Thomas, Y., Bridgewater, R., Teng�, M., Thaman, R., Y Adou Yao, C., Berkes, F., Carino, J., Carneiro da Cunha, M., Diaw, MC., D�az, S., Figueroa, VE., Fisher, J., Hardison, P., Ichikawa, K., Kariuki, P., Karki, M,. Xue, D.	Working with ILK in assessments	Current Opinion in Environmental Sustainability	0	0	0	0	0	0	0	0	0	0	0		0	0	0	0	0	0	0	0	0	0	0	0	0	0	0	0	0	0	0	0	0
